# Supplementary material for: Patterns Recognized in Ayres Sensory Integration®: A Scoping Review
Source: Brain Sci. 2026 Jun 30;16(7):700. doi: 10.3390/brainsci16070700 (PMC13406215; doi:10.3390/brainsci16070700)
Supplement: Supplementary file 1 [file brainsci-16-00700-s001.zip]

Archive with 1 entries (1 files):
- brainsci-4381993-supplementary.pdf
